# Supplementary material for: Elongation roadblocks mediated by dCas9 across human genes modulate transcription and nascent RNA processing
Source: Nat Struct Mol Biol. 2023 Oct 2;30(10):1536–48. doi: 10.1038/s41594-023-01090-9 (PMC10584677; doi:10.1038/s41594-023-01090-9)
Supplement: Supplementary file 3 — Supplementary Table 1. Kits and reagents. Supplementary Table 2. Antibodies. Supplementary Table 3. Plasmids. Supplementary Table 4. Guides and targets. Supplementary Table 5. qPCR and PCR primers. Supplementary Table 6. Software and algorithms. [file 41594_2023_1090_MOESM3_ESM.xlsx]

## Sheet: 1 Reagents
Table1: reagents
Reagent	Source	Identifer	Stock
Cloning
BbsI-HF (BpiI)	NEB	R3539S
FastAP	Thermo Fisher Scientific	EF0651
T4 Quick ligation kit	NEB	M2200S
Phusion™ High-Fidelity DNA Polymerase	Thermo	F530
NEB HiFi builder	NEB	E5520S
GeneRuler 1kb+	Thermo Fisher Scientific	SM1331
Cell culture
X-tremeGENE 9 DNA Transfection Reagent	Roche	XTG9-RO
X-tremeGENE HP DNA Transfection Reagent	Roche	XTGHP-RO
Opti-MEM I Reduced Serum Medium	Life technologies	31985062
DMEM	Sigma	D6429-500ML
FBS	Sigma	F9665
TrypLE	Life technologies	12604013
PBS (Dulbecco's phosphate buffered saline	Gibco	14190-094
Auxin (IAA)	Sigma	Cat# I2886	0.5 M in ethanol
VPA	Sigma	P4543	1 M in mQ water (freshly prepared)
BIX-01294 trihydrochloride hydrate	Sigma	P9311	10 mM in DMSO
UNC-0638	Stratech	A1914-APE	250 µM in DMSO
α-amanitin	Sigma	A2263	1 mg/ml in mQ water
Puromycin	Sigma	P8833	2.5 mg/ml in mQ water
Camptothecin	Sigma	C9911	4 mM in DMSO
ChIP
Halt Protease and Phosphatase Inhibitor Cocktail (100X)	Thermo Fisher Scientific	78440
SimpleChIP buffers A&B	CST	14282S
SimpleChIP IP buffers	CST	14231S
Micrococcal nuclease	NEB	M0247S
Dynabeads Protein G	Invitrogen	10004D
Dynabeads™ M-280 Sheep Anti-Rabbit IgG	Invitrogen	11204D
ChIP DNA clean and concentrator	Zymoresearch	D5201
Proteinase K	Roche	3115828001
RT
TRI reagent	Sigma	T9424-200ml
RNA clean and concentrator-25	Zymoresearch	R1018
Turbo DNase	Thermo Fisher Scientific	Cat# AM2239
Acid-Phenol:Chloroform, pH 4.5 (with IAA, 125:24:1)	Thermo Fisher Scientific	AM9720
RiboLock RNase inhibitor	Thermo Fisher Scientific	Cat# EO0381
superscript III Reverse transcriptase	Invitrogen	18080085
superscript IV Reverse transcriptase	Invitrogen	18090010
Random primers for RT	Invitrogen	48190011
SensiMix no-ROX Mastermix for qPCR	Bioline	QT650-05
5X Green GoTaq	Promega	M7911
GoTaq	Promega	M300
Western blots
Biorad protein assay	BioRad	5000006
Benzonaze	Sigma	E1014-25KU
NuPAGE™ 12%, Bis-Tris gels	Novex	NP0346BOX
NuPAGE MES-SDS running buffer	Novex	NP0002
NuPAGE transfer buffer	Novex	NP0006-1
PageRuler Plus Prestained Protein Ladder, 10 to 250 kDa	Thermo	26619
4-15% Mini-PROTEAN Precast Protein Gels, 12 well	BioRad	Cat# 4561085
Hybond nitrocellulose membrane (0.4 µm)	Amersham	10600002
Hybond nitrocellulose membrane (0.2 µm)	Amersham	10600009
Skim milk powder	Anachem	70166

## Sheet: 2 Antibodies
Table 2: Antibodies
Protein	Detailed name	Host	Company	Cat. No.	WB	ChIP
Tub	Tubulin	Mouse	Sigma	T5168	1:10 000	–
FLAG	anti-FLAG, M2, ChIP grade	Mouse	Sigma	F3165	–	1 µg per 3 µg DNA
Pol II NTD	ChIP grade Rpb1-NTD	Rabbit	CST	#14958S	1:1 000	5 µl per 5 µg DNA
Pol II T4P	ChIP grade Rpb1-CTD thr4P	Rabbit	CST	#26319S	–	5 µl per 5 µg DNA
HP1 γ	ChIPAb+ validated HP1 gamma	Mouse	Sigma	17-646	–	5 µl per 3 µg DNA
H3	histone H3, ChIP grade	Rabbit	abcam	ab1791	1:30 000	–
H3K9me2	H3K9me2 ChIP grade	Mouse	Abcam	ab1220	1: 1 000	–
H3K9me3	H3K9me3, ChIP grade	Rabbit	abcam	ab8898	1: 1 000	0.6 µg per 5 µg DNA
H3K9-ac	H3K9 Acetyl, ChIP grade	Rabbit	abcam	ab4441	1: 1 000	–
	IRDye 800CW Goat anti-Mouse IgG Secondary Antibody	Goat	Licor	P926-32210	1:10 000	–
	IRDye 680RD Goat anti-Rabbit IgG Secondary Antibody	Goat	Licor	P926-68071	1:10 000	–

## Sheet: 3 Plasmids
	Table 3: Plasmids used in the study
Name	Composition	Source	Details/Identifier
pIZ60 (dCas9)	Encodes of FLAG-tagged dCas9-T2A-Puro with NLS signals (CMV promoter) and modified EF-scaffold sgRNA (U6 promoter); guide sequence cloning into BbsI site	this study	Parental pX462 plasmid (Addgene #62987*) was modified as follows: 1) point mutation was introduced into nCas9 (Cas9 D10A) to generate dCas9 (Cas9 D10A H840A) by subcloning BglII-KflI fragment of Addgene #48226**); 2) sgRNA scaffold (GTTTtagagctagaaatagcaagttaaaataaggctagtccgttatcaacttgaaaaagtggcaCcgagtcggtgc) was replaced by optimized scaffold (GTTTAAGAGCTATGCTGGAAACAGCATAGCAAGTTTAAATAAGGCTAGTCCG…
pIZ65 (dCas9-KRAB)	As pIZ60, but with dCas9-KRAB	this study	Gblock fragment bearing KRAB domain sequence (as in Addgene #71236***,26) was cloned into EcoRI cut pIZ60 using HiFi cloning kit (NEB) [this study]
pWT	hRpb1 N792D	de la Mata et al., 2003	pAT7Rpb1αAmr [1]
pC4	hRpb1 R749H N792D	de la Mata et al., 2003	pAT7Rpb1αAmrR749H [1]
pMax-GFP	Turbo GFP for transfection efficiency control	Lonza	VDF-1012 [Lonza]
*	Addgene #62987	Ran et al, 2013	pSpCas9n(BB)-2A-Puro (PX462) V2.0 [46]
**	Addgene #48226	Cheng et al., 2013	pAC94-pmax-dCas9VP160-2A-puro [47]
***	Addgene #71236	Thakore et al., 2015	pLV hU6-sgRNA hUbC-dCas9-KRAB-T2a-Puro [26]

## Sheet: 4 Guides
Table 4: Guides
Gene	Block name	Guide	Str	Target seq	PAM
N/A	CTRL	sgCTRL	N/A	ggcgaactcttggcggtcca	n/a
DPH2	TSS	sDP1	NT	AGTAAGCAGTCCTGGCACCC	CGG
DPH2		sDP2	T	GATGTTTAGCAGCCCTGCCG	AGG
Readthrough/termination
TXNRD1	intron2	sTX_in2-1	NT	ACTGGGTATGTGGCTACTAA	AGG
TXNRD1		sTX_in2-2	NT	CTCAAAAGGCAGCAATGACT	AGG
TXNRD1		sTX_in2-3	NT	AAGCCTCAAGAATATAAATA	AGG
TXNRD1		sTX_in2-4	NT	AAATCTCCACCCTTGCTCTG	TGG
TXNRD1	3UTR	sTX_UTR1	NT	TCCATCACCGCCTACCACAT	GGG
TXNRD1		sTX_UTR2	NT	CTCTAATATCATTAACACCA	TGG
TXNRD1		sTX_UTR3	NT	ATGCAACAAGACACCTTGCA	TGG
TXNRD1		sTX_UTR4	NT	CAAGCCTACATAGCCTCCAA	GGG
TXNRD1	DS1	sTX_DS1-1	NT	ttgtaaggatcacatcagcc	agg
TXNRD1		sTX_DS1-2	NT	caaaaacgtgatgcattaac	tgg
TXNRD1		sTX_DS1-3	NT	tgcactgcgaggtaactaag	agg
TXNRD1		sTX_DS1-4	NT	gtgtagacagcattgcttga	cgg
TXNRD1	DS2	sTX_DS2-1	NT	TCAATGGCTCCTGACATAAC	AGG
TXNRD1		sTX_DS2-2	NT	TGCATTCCCCCTCACTAGTG	AGG
TXNRD1		sTX_DS2-3	NT	ATGGCCATCTCTGATAGTTA	TGG
TXNRD1		sTX_DS2-4	NT	CACTCACAGTGGGTATAAAA	TGG
TXNRD1	DS3	sTX_DS3-1	NT	TAGACAATGCCTACCCACAT	TGG
TXNRD1		sTX_DS3-2	NT	AGATGGATCTCCAAGCTCAA	GGG
TXNRD1		sTX_DS3-3	NT	GAGTTTCAGTCCAAACCTGA	AGG
TXNRD1		sTX_DS3-4	NT	GGGATTGGCTCATGTGATTA	TGG
TXNRD1	DS2-T	sTX_DS2-T1	T	acttagaacattggtgtaat	tgg
TXNRD1		sTX_DS2-T2	T	agagccataactatcagaga	tgg
TXNRD1		sTX_DS2-T3	T	taatttcttcctgttatgtc	agg
TXNRD1		sTX_DS2-T4	T	aaaagtcagcctcactagtg	agg
TXNRD1	DS3-T	sTX_DS3-T1	T	ttactctttgcccttgagct	tgg
TXNRD1		sTX_DS3-T2	T	gccctcagaccttgctgctc	tgg
TXNRD1		sTX_DS3-T3	T	cagattaggacttgcaccct	tgg
TXNRD1		sTX_DS3-T4	T	aactccatgactcactctcc	tgg
AGFG1	AG	sAGF1	NT	TGAATAGTTTCTCATTAAAG	AGG
AGFG1		sAGF2	NT	TCACAGAGCCCCAAATCTTG	AGG
AGFG1		sAGF3	NT	CCCAACCCAAAGCCAGTTAA	TGG
AGFG1		sAGF4	NT	CACATATTCCAAATGGTTGT	GGG
AGFG1		sAGF5	T	GACAGTAATGCTTTGGAAAG	TGG
AGFG1		sAGF6	T	CAGAATAATAGCTGTTAGGC	CGG
THOC2	TH	sTHO1	NT	ATTGGAAGCACTCTCGAGAC	AGG
THOC2		sTHO2	NT	GGCCCCCCATAGCATTCATT	TGG
THOC2		sTHO3	NT	TGGGAACTACATGGCCTGCA	AGG
THOC2		sTHO4	NT	TAACTGCATCAACACTACAA	TGG
APA
ETF1	distalUTR	sET1	NT	CCCCACTACCCTAGTCAGTG	TGG
ETF1		sET2	NT	GTCAGTAAAGAACAGCAGTC	AGG
ETF1		sET3	NT	GTAACCTGGGAACAAGGAGC	TGG
ETF1		sET4	NT	TCCCTTCATTCAAGTGAAAC	AGG
CCND1	distUTR	sCN-Shin	NT	GACTCTGGGAAACGCCAAAC	AGG
CCT6A	distUTR	sCC1	NT	CAAATTTCACCCAATAACCG	TGG
CCT6A		sCC2	NT	CAGAAGCTTGAAAATACAGT	TGG
CCT6A		sCC3	NT	AATCTCGTGGAAACGTAATT	TGG
H3-3B	distUTR	sH3_g1	NT	TACACTACGGAACGGGAGTG	GGG
H3-3B		sH3_g2	NT	ACCTGTGGGCTTCTACACTA	CGG
H3-3B		sH3_g3	NT	ATCCACGTACTATGCTTTAG	TGG
MPRS16	distUTR	sMR1	NT	GGTGCATGCTTGTAGCTCCC	CGG
MRS16A		sMR2	NT	TACTCCTGGGACTACTCGGG	AGG
PCMT1	last intron	sPC1	NT	CCTAGTTGGCATATGCATAT	TGG
PCMT1		sPC2	NT	AATTCACAGCTGATGACTCC	TGG
PCMT1		sPC3	NT	CTATAACTGCCTATTCATCT	TGG
Splicing
TBX3	intron1	sTB1	NT	ACCTCCTTGGAGTACCCCCT	GGG
TBX3		sTB2	NT	GCTGAAATCTTCCCCACCGC	AGG
TBX3		sTB3	NT	AATTGCTCCTCAGTTGCCAA	AGG
TMEM188	intron3	sTM1	NT	TAATTAATGGCTACGCCGTC	TGG
TMEM188		sTM2	NT	GTGGGGTATCCTTTCCGCAG	TGG
TMEM188		sTM3	NT	TCCCCTTGCCCCCTCCGAAG	GGG

## Sheet: 5 Primers
Table 5: qPCR and PCR primers
Gene	Pair name	seqF	seqR	Notes
TXNRD1	TX_TSS	CAGAGCGAAAGGTGGTCGAG	CCGACGCAGAGCTTACAAGAA	ChIP
TXNRD1	TX_in2	TTGTGGAGGCTCTCGTAACC	CTGACTTGCCAAGCCTCAAG	ChIP
TXNRD1	TX_ej16/17	AGCTGGACAGCACAATTGGA	CAGTGGTTTGCAGTCTTGGC	mRNA
TXNRD1	TX_PAS-2	AGGCATCTGAAGATGTTGTGCT	AGAGCGCTTGGTCACAGACA	ChIP, RT-qPCR US probe
TXNRD1	TX_PAS-1.4	CCATGCAAGGTGTCTTGTTGC	TCCCGGGACAAGCCTACATA	ChIP
TXNRD1	TX_PAS-0.8	AACACAGGTGGATGTGAAGGAT	AAATTCCACAAGGCACAGTTGTT	ChIP
TXNRD1	TX_PAS+0.1	GGCTCCAATGATGCTATGCTGA	ACTGCCAGAAGATGGGAAATGG	ChIP
TXNRD1	TX_PAS+0.8	GCCTGAACTTCCCTGTCTCA	TAACAGGTTCAGGGTCTGGC	ChIP
TXNRD1	TX_PAS+1.2	CTGTTATGTCAGGAGCCATTGAT	TTTAATTTGCATTCCCCCTCACTA	ChIP
TXNRD1	TX_PAS+1.7	CATGAGCCACTGTCCTAGCC	AGCTCTCTGGGCATCCCTTA	ChIP
TXNRD1	TX_PAS+1.8	GAACCAAGGGTGCAAGTCCT	TCCATCTTCTCCTGCCCTCA	ChIP
TXNRD1	TX_PAS+2.5	aggccagagctcttcctcaat	taccatactaaaaggctagacgtga	ChIP, RT-qPCR DS probe
TXNRD1	TX_PAS+3.4	GTGGCAGCAGACAAGACAGA	GTCTTACGAGGCCTGATGGT	ChIP
TXNRD1	TX_PAS+3.8	ACAAGCAGCTTAGAAGAGGTG	tttctgtatgtgaaaacttgatgga	ChIP
TXNRD1	TX_PAS+5.2	GTACGGTGGAGTTGAGTGGG	GTGCCAGTGCAACAAGATCC	ChIP
TXNRD1	TX_PAS+7.2	CAGTGGGGTCCACCAATGAG	AGCCTCGCCTTCTCTACCTT	ChIP, RT-qPCR DS probe-2
TXNRD1	TX_PAS+10	GCCCCCTATAACCGCTTCTG	GCGGTGCATGTGTGCTATTC	ChIP
DPH2	DPH2_ej1/2	ACCTGGACGGAGTGTACGAG	TCTCCCAATAGCTGGTCAGG	mRNA (Gilbert et al, 2014)
AGFG1	AG_US	CCCTTCTCTTCTGTCAGCGG	TGGGAAGACTGTAGGGAGCA	AGFG US
AGFG1	AG_DS	ACCTGTACACATGATTTGGAGT	GCAGTACAGAAGAGGAGACGTA	AGFG DS
THOC2	TH_US	CTTTCAGGTGAGATCGGACTGG	TTCCACATGGAGCAATAAAGCAG	THOC2 US
THOC2	TH_DS	AGAATGTTTCCTGGCACCGA	GGTGTTGGCCATCGGGTAAT	THOC2 DS
MYC	MYC_TSS	GATCGCGCTGAGTATAAAAGC	TGCCTCTCGCTGGAATTACTA	ChIP
MYC	MYC_UTR	GAAATGTCCTGAGCAATCACC	TCAAGACTCAGCCAAGGTTGT	RT-qPCR
MYC	MYC_3'	TCAGACGACGGTAGGAATCAG	CCTGACCAGGCTTAGATGTTG	ChIP
RNU6-1	U6	CTCGCTTCGGCAGCACA	AACGCTTCACGAATTTGCGT	RT-qPCR
ETF1	ETF1_up	CTTGCGGTACCGAGTAGATT	GGACCCATGTCGACTACCTA	RT-qPCR
ETF1	ETF1_dn	CCCCTGTGAGAAGAGTCCATT	TCGCTCTTGGGTGTTCTGC	RT-qPCR
CCND1	CCND1_dn	ttgctctttcccccttccatc	ccgctcagggttatgcaaatac	RT-qPCR
CCND1	CCND1_up	acgcttacctcaaccatcctg	acaacatccaggacttgtgc	RT-qPCR
CCT6A	CCT6A_up	CTTGAAGACTGCAAAGTGATCCTG	CAACAGATGCCAGTGTTCTCTC	RT-qPCR
CCT6A	CCT6A_dn	AAAATGCTCCCGCCACAAAG	CTCTGCCTGTTCTTGCCCTT	RT-qPCR
PCMT1	PCMT1_up	AGATCAGTTAAAGCCCGGAGGA	GCTCCAACATTTGGTTTCCGC	RT-qPCR
PCMT1	PCMT1_dn	TTTCTTCTTCCACACATGCAAGG	AATGGAGGAGCATAAAGGTGACAA	RT-qPCR
PCMT1	PCMT1_dn2	AGGAGACTTGTAGTTTAGTGTGGT	GGCAAAGCAGCACTGCATAA	RT-qPCR
MRPS16	MRPS16_up	AAACTCGTTGCCCTCAACCT	CCTTCGCAGTCTCTCAGCAT	RT-qPCR
MRPS16	MRPS16_dn	CTTTTCCTTCCTACCTTGATGCC	TTGAGACCTAAGAATGGTTGTGAGT	RT-qPCR
H3F3B	H3F3B_up	ATCTTTCACTCAGGATGAATGCGA	GCAAGAAGTATCACCCATCCCTTC	RT-qPCR
H3F3B	H3F3B_dn	CCTGGCTACGGTGATGAGTT	AGTCACTGCTTCGGCAGATT	RT-qPCR
CHR12	Centr	CTCACCGCCTCTGTTTTGTAG	TCAGTGTCACTTGGAGCAGTG	Centromeric probe
TMEM188	TM_in1	GGCAGACACTTGCACTTCG	TCCTAACCTTGGCAGTTACCG	ChIP
TBX3	TB_in2/3	AGGTAGGCTAGGGTTCAAGGT	GGTACGTTTCGCTCCACAGA	ChIP
ETF1	ETF1_block	GCTTCTGGCACCATGGATTTAAGAC	TTGTTCAACTGTCACCACCCTG	ChIP
TMEM188	TM_E2	GAAGCTGCGATGCGGACAG	TTCTCCAGCGTCCAGTAGCAG	RT-PCR
TBX3	TB_E2A	ATGTACATTCACCCGGACAGC	GGGCTGGTATTTGTGCATGGA	RT-PCR

## Sheet: 6 Software
Table 6: Software and algorithms
Resource	Source
FastQC (v0.11.5)	https://www.bioinformatics.babraham.ac.uk/projects/fastqc/
TrimGalore (v0.6.7)	https://www.bioinformatics.babraham.ac.uk/projects/trim_galore/
Samtools (v1.11)48	http://samtools.sourceforge.net/ [48]
STAR (v2.7.0)49	https://github.com/alexdobin/STAR
Kallisto (v0.46.0)50	https://github.com/pachterlab/kallisto [50]
ggsashimi (v1.0.0)51	https://github.com/guigolab/ggsashimi [51]
pysam (v0.15.4)48	https://github.com/pysam-developers/pysam [48]
DESeq2 (v1.28.1)52	https://bioconductor.org/packages/release/bioc/html/DESeq2.html [52]
lfcShrink (1.20.0)53	http://bioconductor.org/packages/release/bioc/html/apeglm.html [53]
ggplot2 (v3.3.3)54	https://ggplot2.tidyverse.org
Bedtools (v2.30.0)55	https://bedtools.readthedocs.io/en/latest/content/bedtools-suite.html
bedGraphToBigWig	https://hgdownload.soe.ucsc.edu/admin/exe/linux.x86_64/bedGraphToBigWig
UCSC genome browser	http://genome.cse.ucsc.edu/index.html
R (v4.2.1)	https://www.r-project.org
Python (v3.10.6)	https://www.python.org
featureCounts (v2.0.3)56	http://subread.sourceforge.net

## Sheet: References
	1	de la Mata, M. et al. A slow RNA polymerase II affects alternative splicing in vivo. Mol. Cell 12, 525–532 (2003).
	2	Fong, N., Saldi, T., Sheridan, R. M., Cortazar, M. A. & Bentley, D. L. RNA Pol II Dynamics Modulate Co-transcriptional Chromatin Modification, CTD Phosphorylation, and Transcriptional Direction. Mol. Cell 66, 546-557.e3 (2017).
	3	Proudfoot, N. J. Transcriptional termination in mammals: Stopping the RNA polymerase II juggernaut. Science 352, 339–372 (2016).
	4	Cortazar, M. A. et al. Xrn2 substrate mapping identifies torpedo loading sites and extensive premature termination of RNA pol II transcription. Genes Dev. 36, 1062–1078 (2022).
	5	Nojima, T. et al. Mammalian NET-Seq Reveals Genome-wide Nascent Transcription Coupled to RNA Processing. Cell 161, 526–40 (2015).
	6	Doudna, J. A. et al. Genome editing. The new frontier of genome engineering with CRISPR-Cas9. Science 346, 1258096 (2014).
	7	Jinek, M. et al. A programmable dual-RNA-guided DNA endonuclease in adaptive bacterial immunity. Science 337, 816–21 (2012).
	8	Jinek, M. et al. RNA-programmed genome editing in human cells. Elife 2013, (2013).
	9	Cho, S. W., Kim, S., Kim, J. M. & Kim, J.-S. Targeted genome engineering in human cells with the Cas9 RNA-guided endonuclease. Nat. Biotechnol. 2013 313 31, 230–232 (2013).
	10	Balderston, S. et al. Diversification of the CRISPR Toolbox: Applications of CRISPR-Cas Systems Beyond Genome Editing. Cris. J. 4, 400–415 (2021).
	11	Dominguez, A. A., Lim, W. A. & Qi, L. S. Beyond editing: repurposing CRISPR-Cas9 for precision genome regulation and interrogation. Nat. Rev. Mol. Cell Biol. 17, 5–15 (2016).
	12	Qi, L. S. et al. Repurposing CRISPR as an RNA-guided platform for sequence-specific control of gene expression. Cell 152, 1173–1183 (2013).
	13	Gilbert, L. A. et al. Genome-Scale CRISPR-Mediated Control of Gene Repression and Activation. Cell 159, 647–661 (2014).
	14	Schlackow, M. et al. Distinctive Patterns of Transcription and RNA Processing for Human lincRNAs. Mol. Cell 65, 25–38 (2017).
	15	Vilborg, A., Passarelli, M. C., Yario, T. A., Tycowski, K. T. & Steitz, J. A. Widespread Inducible Transcription Downstream of Human Genes. Mol. Cell 59, 449–461 (2015).
	16	Eaton, J. D. et al. Xrn2 accelerates termination by RNA polymerase II, which is underpinned by CPSF73 activity. Genes Dev. 32, 127–139 (2018).
	17	Sousa-Luís, R. et al. POINT technology illuminates the processing of polymerase-associated intact nascent transcripts. Mol. Cell 81, 1935-1950.e6 (2021).
	18	Gromak, N., West, S. & Proudfoot, N. J. Pause sites promote transcriptional termination of mammalian RNA polymerase II. Mol. Cell. Biol. 26, 3986–96 (2006).
	19	Skourti-Stathaki, K., Kamieniarz-Gdula, K. & Proudfoot, N. J. R-loops induce repressive chromatin marks over mammalian gene terminators. Nature 516, 436–9 (2014).
	20	Hintermair, C. et al. Threonine-4 of mammalian RNA polymerase II CTD is targeted by Polo-like kinase 3 and required for transcriptional elongation. EMBO J. 31, 2784–2797 (2012).
	21	Heidemann, M., Hintermair, C., Voß, K. & Eick, D. Dynamic phosphorylation patterns of RNA polymerase II CTD during transcription. Biochim. Biophys. Acta - Gene Regul. Mech. 1829, 55–62 (2013).
	22	Zaborowska, J., Egloff, S. & Murphy, S. The pol II CTD: new twists in the tail. Nat. Struct. Mol. Biol. 2016 239 23, 771–777 (2016).
	23	Zeng, W., Ball Jr, A. R. & Yokomori, K. HP1: Heterochromatin binding proteins working the genome. Epigenetics 5, 287–292 (2010).
	24	Vakoc, C. R., Mandat, S. A., Olenchock, B. A. & Blobel, G. A. Histone H3 Lysine 9 Methylation and HP1γ Are Associated with Transcription Elongation through Mammalian Chromatin. Mol. Cell 19, 381–391 (2005).
	25	Smallwood, A. et al. CBX3 regulates efficient RNA processing genome-wide. Genome Res. 22, 1426–36 (2012).
	26	Thakore, P. I. et al. Highly Specific Epigenome Editing by CRISPR/Cas9 Repressors for Silencing of Distal Regulatory Elements. Nat. Methods 12, 1143–1149 (2015).
	27	Vedadi, M. et al. A chemical probe selectively inhibits G9a and GLP methyltransferase activity in cells. Nat. Chem. Biol. 7, 566 (2011).
	28	Kubicek, S. et al. Reversal of H3K9me2 by a Small-Molecule Inhibitor for the G9a Histone Methyltransferase. Mol. Cell 25, 473–481 (2007).
	29	Gilbert, L. A. et al. CRISPR-mediated modular RNA-guided regulation of transcription in eukaryotes. Cell 154, 442–451 (2013).
	30	Huai, C. et al. Structural insights into DNA cleavage activation of CRISPR-Cas9 system. Nat. Commun. 8, (2017).
	31	Jiang, F., Zhou, K., Ma, L., Gressel, S. & Doudna, J. A. A Cas9–guide RNA complex preorganized for target DNA recognition. Science 348, 1477–1481 (2015).
	32	Hall, P. M. et al. Polarity of the CRISPR roadblock to transcription. Nat. Struct. Mol. Biol. 29, 1217–1227 (2022).
	33	Båvner, A., Matthews, J., Sanyal, S., Gustafsson, J. Å. & Treuter, E. EID3 is a novel EID family member and an inhibitor of CBP-dependent co-activation. Nucleic Acids Res. 33, 3561–3569 (2005).
	34	Proudfoot, N. J. Transcriptional interference and termination between duplicated α-globin gene constructs suggests a novel mechanism for gene regulation. Nature 322, 562–565 (1986).
	35	Shearwin, K. E., Callen, B. P. & Egan, J. B. Transcriptional interference – a crash course. Trends Genet. 21, 339 (2005).
	36	Liu, X. et al. Transcription elongation rate has a tissue-specific impact on alternative cleavage and polyadenylation in Drosophila melanogaster. RNA 23, 1807–1816 (2017).
	37	Shin, J. et al. CRISPRpas: programmable regulation of alternative polyadenylation by dCas9. Nucleic Acids Res. 50, e25–e25 (2022).
	38	Shepard, P. J. et al. Complex and dynamic landscape of RNA polyadenylation revealed by PAS-Seq. Rna 17, 761–772 (2011).
	39	Muñoz, M. J. et al. Major Roles for Pyrimidine Dimers, Nucleotide Excision Repair, and ATR in the Alternative Splicing Response to UV Irradiation. Cell Rep. 18, 2868–2879 (2017).
	40	Dujardin, G. et al. How Slow RNA Polymerase II Elongation Favors Alternative Exon Skipping. Mol. Cell 54, 683–690 (2014).
	41	Alló, M. et al. Control of alternative splicing through siRNA-mediated transcriptional gene silencing. Nat. Struct. Mol. Biol. 16, 717–724 (2009).
	42	Marasco, L. E. et al. Counteracting chromatin effects of a splicing-correcting antisense oligonucleotide improves its therapeutic efficacy in spinal muscular atrophy. Cell 185, 2057-2070.e15 (2022).
	43	Listerman, I., Sapra, A. K. & Neugebauer, K. M. Cotranscriptional coupling of splicing factor recruitment and precursor messenger RNA splicing in mammalian cells. Nat. Struct. Mol. Biol. 13, 815–22 (2006).
	44	Concordet, J. P. & Haeussler, M. CRISPOR: intuitive guide selection for CRISPR/Cas9 genome editing experiments and screens. Nucleic Acids Res. 46, W242–W245 (2018).
	45	Chen, B. et al. Dynamic imaging of genomic loci in living human cells by an optimized CRISPR/Cas system. Cell 155, 1479–1491 (2013).
	46	Ran, F. A. et al. Genome engineering using the CRISPR-Cas9 system. Nat. Protoc. 8, 2281 (2013).
	47	Cheng, A. W. et al. Multiplexed activation of endogenous genes by CRISPR-on, an RNA-guided transcriptional activator system. Cell Res. 23, 1163–1171 (2013).
	48	Li, H. et al. The Sequence Alignment/Map format and SAMtools. Bioinformatics 25, 2078–2079 (2009).
	49	Dobin, A. et al. STAR: ultrafast universal RNA-seq aligner. Bioinformatics 29, 15–21 (2013).
	50	Bray, N. L., Pimentel, H., Melsted, P. & Pachter, L. Near-optimal probabilistic RNA-seq quantification. Nat. Biotechnol. 2016 345 34, 525–527 (2016).
	51	Garrido-Martín, D., Palumbo, E., Guigó, R. & Breschi, A. ggsashimi: Sashimi plot revised for browser- and annotation-independent splicing visualization. PLoS Comput. Biol. 14, (2018).
	52	Love, M. I., Huber, W. & Anders, S. Moderated estimation of fold change and dispersion for RNA-seq data with DESeq2. Genome Biol. 15, (2014).
	53	Zhu, A., Ibrahim, J. G. & Love, M. I. Heavy-tailed prior distributions for sequence count data: removing the noise and preserving large differences. Bioinformatics 35, 2084–2092 (2019).
	54	Wickham, H. ggplot2. (2016) doi:10.1007/978-3-319-24277-4.
	55	Quinlan, A. R. & Hall, I. M. BEDTools: a flexible suite of utilities for comparing genomic features. Bioinformatics 26, 841–842 (2010).
	56	Liao, Y., Smyth, G.K., & Shi, W. featureCounts: an efficient general purpose program for assigning sequence reads to genomic features. Bioinformatics 30, 923-30 (2014).
