# Supplementary material for: Elongation roadblocks mediated by dCas9 across human genes modulate transcription and nascent RNA processing
Source: Nat Struct Mol Biol. 2023 Oct 2;30(10):1536–48. doi: 10.1038/s41594-023-01090-9 (PMC10584677; doi:10.1038/s41594-023-01090-9)
Supplement: Supplementary file 4 — Numerical source data. [file 41594_2023_1090_MOESM4_ESM.xlsx]

## Sheet: Index
This file contains Source data for following figures:
Figure 1c
Figure 1e
Figure 1f
Figure 2
Figure 3c
Figure 4b
Figure 4c
Figure 4d
Figure 6b
Figure 7b
Figure 7d
Extended data figure 1a
Extended data figure 1b
Extended data figure 2a
Extended data figure 4b
Extended data figure 4c
Extended data figure 6b

## Sheet: Figure1c
Figure 1c
	dCas9/sgCTRL			dCas9/sgGene
	exp1	exp2	exp3	exp1	exp2	exp3
TXNRD1	1	1	1	0.27	0.42	0.39
THOC2	1	1		0.31	0.45
AGFG1		1	1		0.49	0.28

## Sheet: Figure1e
Figure 1e
	DS/US (readthrough fold change)
	rep1	rep2
(1) dCas9/sgCTRL, no stress	1	1
(3) dCas9/sgTXNRD1, no stress	0.37	0.31
(5) dCas9-KRAB/sgTXNRD1, no stress	0.36	0.38
(2) dCas9/sgCTRL, stress +	2.71	2.84
(4) dCas9/sgTXNRD1, stress +	1.82	1.91
(6) dCas9-KRAB/sgTXNRD1, stress +	1.71	1.53

## Sheet: Figure1f
Figure 1f
	DS/US (readthrough fold change)
	rep1	rep2
(1) dCas9/sgCTRL, no aux	1	1
(3) dCas9/sgTXNRD1, no aux	0.27	0.25
(5) dCas9-KRAB/sgTXNRD1, no aux	0.25	0.2
(2) dCas9/sgCTRL, + aux	2.19	2.45
(4) dCas9/sgTXNRD1, + aux	0.55	0.85
(6) dCas9-KRAB/sgTXNRD1, + aux	0.83	0.51

## Sheet: Figure 2
Figure 2
HP1 γ		Cells
	Primers ↓	dCas9/DS2		dCas9/DS3		dCas9-KRAB/DS2		dCas9-KRAB/DS3
	kb to PAS	rep1	rep2	rep1	rep2	rep1	rep2	rep1	rep2
	0.1	0.55	0.44	0.5	0.45	0.53	0.56	0.5	0.6
	0.8	0.86	0.55	0.57	0.6	1.01	0.92	0.64	0.84
	1.2	1.49	1.21	0.68	0.52	1.38	1.13	0.81	0.77
	1.7	0.56	0.46	1.8	1.45	0.69	0.55	1.97	1.58
	2.5	0.69	0.33	0.59	0.57	0.53	0.46	0.9	0.94
	3.8	0.45	0.35	0.37	0.4	0.33	0.33	0.41	0.46
	5.2	0.54	0.31	0.45	0.38	0.31	0.34	0.4	0.34
	7.2	0.39	0.3	0.57	0.34	0.38	0.25	0.46	0.32
	10	0.32	0.23	0.37	0.32	0.28	0.19	0.23	0.21
Pol II T4P		Cells
	Primers ↓	dCas9/DS2		dCas9/DS3		dCas9-KRAB/DS2		dCas9-KRAB/DS3
	kb to PAS	rep1	rep2	rep1	rep2	rep1	rep2	rep1	rep2
	-2	0.19	0.14	0.19	0.12	0.37	0.06	0.24	0.13
	0.1	0.27	0.3	0.21	0.19	0.54	0.27	0.38	0.17
	1.2	0.84	1.98	0.69	0.2	1.74	1.92	1.04	0.29
	1.7	0.34		2.2	1.32	0.78	0.18	1.2	0.85
	1.8	0.2	0.16	0.99	0.73	0.54	0.12	1.72	0.94
	2.5	0.2	0	0.27	0.08	0.19	0.03	0.58	0.17
	3.8	0.24	0.02	0.3	0.07	0.26	0.08	0.42	0.14
	5.2	0.23	0.08	0.25	0.23	0.35	0.14	0.4	0.17
	7.2	0.11	0.01	0.1	0.05	0.12	0	0.2	0.08
	10	0.08	0.11	0.04	0.08	0.11	0.01	0.14	0.04
H3K9me3		Cells
	Primers ↓	dCas9/DS2		dCas9/DS3		dCas9-KRAB/DS2		dCas9-KRAB/DS3
	kb to PAS	rep1	rep2	rep1	rep2	rep1	rep2	rep1	rep2
	-2	0.1	0.09	0.09	0.09	0.87	0.88	0.91	0.85
	0.1	0.08	0.06	0.09	0.09	0.81	1.38	1.14	1.19
	0.8	0.07	0.08	0.08	0.07	0.92	0.74	1.09	1.49
	1.2	0.1	0.06	0.09	0.06	0.28	0.26	1.35	1.01
	1.7	0.18	0.1	0.28	0.11	1.27	1.11	0.84	0.84
	1.8	0.13	0.15	0.12	0.25	1.01	1.09	0.37	0.33
	2.5	0.05	0.09	0.13	0.13	1.15	1.18	1.03	1.13
	3.8	0.04	0.06	0.06	0.08	0.9	0.94	1.23	1.05
	5.2	0.14	0.09	0.12	0.11	0.65	0.46	0.61	0.43
	7.2	0.16	0.15	0.16	0.13	0.47	0.3	0.57	0.42
	10	0.72	0.57	0.7	0.66	0.39	0.74	0.67	0.77

## Sheet: Figure 3b
Figure 3b
TOP	Primers ↓	dCas9/DS2-NT		dCas9/DS2-T		dCas9/CTRL (DS2 exp)
	kb to PAS	rep1	rep2	rep1	rep2	rep1	rep2
	-2	1.43	1.52	1.53	1.21	1.2	1.42
	0.1	0.22	0.51	0.31	0.38	0.19	0.17
	0.8	1.09	1.08	0.68	0.56	0.35	0.3
	1.2	2.77	3	0.72	0.59	0.37	0.46
	1.7	0.32	0.45	0.63	0.5	0.44	0.39
	2.5	0.13	0.19	0.33	0.45	0.26	0.38
	3.8	0.12	0.24	0.64	0.6	0.73	0.55
	5.2	0.18	0.3	0.71	0.82	0.79	0.88
	7.2	0.09	0.16	0.21	0.31	0.2	0.22
BOTTOM	Primers ↓	dCas9/DS3-NT		dCas9/DS3-T		dCas9/CTRL (D32 exp)
	kb to PAS	rep1	rep2	rep1	rep2	rep1	rep2
	-2	1.71	1.51	1.55	1.78	1.16	0.93
	0.1	0.32	0.36	0.26	0.37	0.15	0.25
	0.8	0.6	0.5	0.29	0.48	0.26	0.39
	1.2	0.48	0.58	0.42	0.4	0.33	0.38
	1.7	2.22	1.92	0.84	0.8	0.35	0.38
	2.5	0.3	0.32	0.27	0.48	0.27	0.29
	3.8	0.21	0.27	0.35	0.58	0.49	0.62
	5.2	0.24	0.42	0.51	0.69	1.05	0.9
	7.2	0.1	0.15	0.15	0.26	0.15	0.3

## Sheet: Figure 3c
FIgure 3c
	dCas9/DS2-NT				dCas9/DS3-NT				dCas9/DS2-T				dCas9/DS3-T
qPCR Primers ↓	rep1	rep2	rep3	rep4	rep1	rep2	rep3	rep4	rep1	rep2	rep3	rep4	rep1	rep2	rep3	rep4
bind	1	1	1	1	1	1	1	1	1.9	1.42	2.06	1.14	0.86	0.82	0.92	0.37
nb	0.12	0.11	0.05	0.04	0.08	0.07	0.09	0.14	0.11	0.09	0.16	0.05	0.07	0.07	0.26	0.25

## Sheet: Figure 4b
Figure 4b
Pol II T4P ChIP
(blue graphs)		Primers ↓	CTRL						in2		UTR			block1			block2				block3
		kb to PAS	rep1	rep2	rep3	rep4	rep5	rep6	rep1	rep2	rep1	rep2	rep3	rep1	rep2	rep3	rep1	rep2	rep3	rep4	rep1	rep2	rep3	rep4
		-52.4 (in2)							0.07	0.22
		-1.4				0.11	0.04	0.04	3.84	6.94	9.58	5.43	4.77	0.25	0.22	0.13
		0.1	0.2	0.23	0.27	0.36	0.12	0.1	0.08	0.05	0.73	0.11	0.15	1	0.5	1	0.32	0.15	0.18	0.08	0.09	0.14	0.12	0.12
		0.8	0.33	0.41	0.43	0.36	0.22	0.13	0.13	0.1	0.58	0.25	0.23	0.69	0.58	0.54	0.58	0.21	0.46	0.21	0.17	0.15	0.18	0.15
		1.2	0.67	0.59	0.32	0.28	0.19	0.07	0.11	0.18	0.5	0.24	0.14	0.39	0.45	0.27	1	1	1	1	0.31	0.2	0.27	0.3
		1.7	0.57	0.44	0.34	0.45	0.25	0.18	0.27	0.3	0.52	0.28	0.21	0.41	0.66	0.28	0.41	0.17	0.31	0.08	1	1	1	1
		2.5	0.57	0.31	0.38	0.34	0.22	0.22	0.25	0.33	0.3	0.2	0.02	0.28	0.32	0.15	0.24	0	0.27	0.04	0.12	0.06	0.2	0.08
		3.8	0.82	0.54	0.84	0.62	0.62	0.37	0.2	0.53	0.6	0.55	0.53	0.28	0.84	0.26	0.29	0.01	0.21	0.09	0.14	0.06	0.1	0.16
		5.2	1	1	1	1	1	1	0.62	0.55	1	1	1	0.46	1	0.56	0.28	0.04	0.4	0.09	0.11	0.18	0.27	0.17
		7.2	0.43	0.58	0.35	0.35	0.34	0.08	1	1	0.48	0.37	0.34	0.24	0.29	0.14	0.13	0	0.17	0.05	0.05	0.03	0.16	0.04
		10	0.18	0.2	0.09	0.16	0.04	0.1	0.3	0.46	0.41	0.13	0.1	0.09	0.13	0.09	0.09	0.05	0.11	0.04	0.02	0.06	0.11	0.01
Pol II NTD ChIP
(purple graphs)			Primers ↓	CTRL					in2		UTR			block1			block2			block3
			kb to PAS	rep1	rep2	rep3	rep4	rep5	rep1	rep2	rep1	rep2	rep3	rep1	rep2	rep3	rep1	rep2	rep3	rep1	rep2	rep3
			-52.4 (in2)						17.51	19.43
			-1.4			0.13	0.09	0.14	0.17	0.13	11.98	9.95	29.55	0.23	0.36	0.35
			0.1	0.13	0.13	0.53	0.26	0.21	0.35	0.21	0.49	0.4	0.38	1	0.76	1	0.17	0.17	0.17	0.11	0.05	0.15
			0.8	0.1	0.15	0.37	0.38	0.33	0.34	0.33	0.53	0.44	0.33	0.75	0.76	0.58	0.67	0.26	0.42	0.28	0.23	0.19
			1.2	0.25	0.89	0.23	0.36	0.33	0.29	0.25	0.29	0.28	0.36	0.39	0.57	0.27	1	1	1	0.25	0.19	0.18
			1.7	0.23	0.34	0.5	0.34	0.34	0.4	0.25	0.49	0.4	0.5	0.35	0.45	0.26	0.14	0.14	0.15	1	1	1
			2.5	0.12	0.02	0.27	0.25	0.27	0.35	0.25	0.26	0.26	0.52	0.34	0.25	0.12	0	0.41	0.1	0	0.01	0.12
			3.8	0.19	0.5	0.66	0.45	0.49	0.66	0.34	0.62	0.45	0.53	0.33	0.58	0.27	0	0.02	0.17	0	0.01	0.12
			5.2	1	1	1	1	1	1	1	1	1	1	0.47	1	0.42	0.09	0.48	0.09	0.12	0.05	0.16
			7.2	0.12	0.0015	0.3	0.26	0.29	0.28	0.18	0.33	0.29	0.17	0.14	0.17	0.04	0.04	0	0.03	0.06	0.14	0.08
			10	0.08	0.62	0.14	0.11	0.16	0.1	0.16	0.19	0.13	0.27	0.12	0.08	0.07	0.04	0.05	0.03	0.03	0	0.05
			0.24	0.29	0.14
			0.09	0.13	0.09
			0.21	0.16	0.23
			1.82	2.77	2.19

## Sheet: Figure 4c
Figure 4c
	TXNRD1 mRNA normalized to DPH2 level and CTRL sample
		CTRL
		rep1	rep2	rep3
		1	1	1
		in2
		rep1	rep2
		0.31	0.43
		UTR
		rep1	rep2	rep3
		0.29	0.31	0.46
		DS1
		rep1	rep2	rep3
		0.77	0.3	0.25
		DS2
		rep1	rep2	rep3
		1.04	0.99	1.35
		DS3
		rep1	rep2	rep3
		1.33	0.68	0.77

## Sheet: Figure 4d
Figure 4d
	Readthrough fold change (US/DS) relative to CTRL sample
		CTRL
		rep1	rep2	rep3	rep4	rep5
		1	1	1	1	1
		in2
		rep1	rep2
		1.35	1.14
		UTR
		rep1	rep2	rep3	rep4
		0.73	1.05	0.98	1
		DS1
		rep1	rep2	rep3	rep4
		0.39	0.48	0.47	0.38
		DS2
		rep1	rep2	rep3	rep4	rep5
		0.28	0.58	0.28	0.5	0.28
		DS3
		rep1	rep2	rep3	rep4	rep5
		0.14	0.42	0.27	0.33	0.34

[truncated: 10 more sheets: Figure 6b, Figure 7b, Figure 7d, Extended figure 1a, Extended figure 1b, Extended figure 2a, Extended figure 2b, Extended figure 4b, Extended figure 4c, Extended figure 6a]
